# Supplementary material for: Quantitative mass spectrometry of TATA binding protein-containing complexes and subunit phosphorylations during the cell cycle
Source: Proteome Sci. 2009 Dec 24;7:46. doi: 10.1186/1477-5956-7-46 (PMC2804597; doi:10.1186/1477-5956-7-46)
Supplement: Additional file 1 — Sequence coverage for identified TBP interactors. [file 1477-5956-7-46-S1.XLS]

## Sheet: seq_coverage
			G2/M:AS	G1/S:AS
		Mr	Seq Cov (%)	Seq Cov (%)
	TBP	37846	0.2	0.17
B-TFIID	BTAF1	209037	0.17	0.27
TFIIIB	BRF1	74763	0.37	0.36
SL1	TAF1A	52870	0.13	0.08
	TAF1B	69700	0.18	0.27
	TAF1C	96183	0.37	0.35
	TAF1D	32152	0.26	0.16
TFIID	TAF1	213969	0.28	0.21
	TAF2	138366	0.29	0.15
	TAF3	104258	0.23	0.09
	TAF4	110332	0.4	0.26
	TAF5	87289	0.43	0.19
	TAF6	73250	0.61	0.38
	TAF7	40348	0.32	0.24
	TAF8	34471	0.24	0.21
	TAF9	29070	0.68	0.22
	TAF10	21812	0.35	0.25
	TAF11	23350	0.18	0.12
	TAF12	18027	0.33	0.15
